# Supplementary material for: Reproducibility of In Vivo Corneal Confocal Microscopy Using an Automated Analysis Program for Detection of Diabetic Sensorimotor Polyneuropathy
Source: PLoS One. 2015 Nov 5;10(11):e0142309. doi: 10.1371/journal.pone.0142309 (PMC4634969; doi:10.1371/journal.pone.0142309)
Supplement: S1 File — This file includes all relevant data to support the results of the reproducibility analysis. (XLSX) [file pone.0142309.s001.xlsx]

## Sheet: Manual Protocol
Legend: Status 0 = non diabetes control; 1 = diabetes without dsp; 2 = diabetes with dsp;
note: all values are bilateral averages obtained from averaging the value of the left and right eye
		Rater 1 Exam 1				Rater 1 Exam 2				Rater 2
ID	Status	CNBD	CNFD	CNFL		CNBD	CNFD	CNFL		CNBD	CNFD	CNFL
5	0	33.3333	44.4444	18.112		61.1111	27.7778	15.8941		16.6667	38.8889	14.401
7	0	44.4444	50	18.4288		44.4444	38.8889	18.737		22.2222	44.4444	20.447
18	0	33.3333	33.3333	11.8967		50	33.3333	12.0312		16.6667	33.3333	13.2639
25	0	38.8889	55.5556	18.0686		27.7778	38.8889	14.0234		11.1111	33.3333	15.1736
30	0	33.3333	44.4444	18.0729		11.1111	44.4444	14.1319		5.55556	38.8889	16.0156
56	0	38.8889	27.7778	14.3273		44.4444	27.7778	15.0087		5.55556	38.8889	15.0694
57	0	61.1111	33.3333	20.0564		66.6667	38.8889	19.2144		33.3333	38.8889	17.322
60	0	5.55556	22.2222	8.05122		11.1111	22.2222	7.5		0	33.3333	8.71528
62	0	66.6667	33.3333	21.8056		33.3333	44.4444	17.6259		38.8889	27.7778	15.3646
63	0	55.5556	22.2222	15.4861		38.8889	38.8889	19.8872		22.2222	38.8889	16.9661
64	0	50	38.8889	21.5278		38.8889	38.8889	16.237		27.7778	44.4444	19.7179
66	0	27.7778	27.7778	14.0885		27.7778	27.7778	11.4149		11.1111	33.3333	14.0929
67	0	16.6667	44.4444	13.9366		16.6667	44.4444	12.6693		16.6667	44.4444	16.6536
77	0	38.8889	27.7778	14.6007		16.6667	38.8889	10.0477		16.6667	27.7778	11.48
80	0	38.8889	38.8889	16.8056		33.3333	38.8889	15.9288		27.7778	50	17.0877
81	0	27.7778	22.2222	12.5087		16.6667	27.7778	10.7161		33.3333	27.7778	13.0642
85	0	27.7778	33.3333	13.5243		22.2222	38.8889	12.309		27.7778	50	13.2161
86	0	72.2222	38.8889	18.4375		55.5556	55.5556	23.8108		33.3333	55.5556	17.1701
87	0	16.6667	33.3333	10.3299		22.2222	27.7778	9.47049		11.1111	33.3333	7.95139
88	0	72.2222	50	23.0078		38.8889	50	18.0859		33.3333	44.4444	15.5295
1	1	33.3333	44.4444	17.309		33.3333	38.8889	13.6675		11.1111	50	15.5382
4	1	16.6667	38.8889	13.1727		27.7778	27.7778	14.3707		16.6667	33.3333	17.0399
8	1	38.8889	38.8889	19.171		38.8889	33.3333	17.2266		16.6667	33.3333	17.1094
27	1	11.1111	61.1111	17.079		38.8889	33.3333	15.3472		11.1111	50	18.572
37	1	16.6667	38.8889	14.1884		22.2222	33.3333	11.3108		5.55556	33.3333	11.9444
38	1	66.6667	50	21.4627		38.8889	44.4444	16.6276		11.1111	38.8889	14.5226
51	1	50	33.3333	20.2474		55.5556	27.7778	17.2309		33.3333	33.3333	19.158
68	1	22.2222	27.7778	11.5191		11.1111	27.7778	8.94965		5.55556	27.7778	8.66753
69	1	55.5556	33.3333	24.987		44.4444	44.4444	17.487		16.6667	55.5556	20.6641
70	1	27.7778	38.8889	13.776		27.7778	44.4444	18.8368		5.55556	44.4444	15.1345
71	1	27.7778	50	17.6736		50	38.8889	19.6398		11.1111	50	17.526
74	1	16.6667	38.8889	14.8741		5.55556	61.1111	16.5278		5.55556	50	15.3212
82	1	16.6667	38.8889	14.6354		27.7778	33.3333	15.8594		27.7778	38.8889	18.3984
12	2	16.6667	22.2222	10.9505		16.6667	27.7778	13.0382		11.1111	11.1111	6.52778
13	2	16.6667	33.3333	12.1528		0	33.3333	8.41146		5.55556	27.7778	11.2109
17	2	27.7778	33.3333	15.2214		33.3333	38.8889	11.4453		22.2222	38.8889	18.0078
20	2	22.2222	22.2222	10.5946		22.2222	27.7778	11.5451		16.6667	27.7778	14.1319
50	2	66.6667	22.2222	14.9175		33.3333	22.2222	10.1259		27.7778	22.2222	11.5365
54	2	0	11.1111	4.55295		0	11.1111	2.84722		0	11.1111	3.56337
61	2	77.7778	38.8889	18.9757		44.4444	33.3333	13.2899		16.6667	38.8889	13.0295
65	2	27.7778	33.3333	15.9245		27.7778	27.7778	11.9314		5.55556	38.8889	13.1424
72	2	16.6667	22.2222	9.73958		38.8889	22.2222	10.9939		11.1111	38.8889	11.1979
73	2	16.6667	38.8889	15.6944		27.7778	33.3333	13.1901		22.2222	33.3333	13.1858
76	2	0	33.3333	6.93576		16.6667	33.3333	9.47049		11.1111	44.4444	10.9158
78	2	16.6667	16.6667	6.92708		5.55556	27.7778	7.93403		5.55556	27.7778	9.34462
83	2	22.2222	27.7778	13.8368		11.1111	33.3333	12.3524		11.1111	27.7778	10.6293

## Sheet: Semi-Automated Protocol
Legend: Status 0 = non diabetes control; 1 = diabetes without dsp; 2 = diabetes with dsp;
note: all values are bilateral averages obtained from averaging the value of the left and right eye
		Rater 1 Exam 1				Rater 1 Exam 2				Rater 2
ID	Status	CNBD	CNFD	CNFL		CNBD	CNFD	CNFL		CNBD	CNFD	CNFL
5	0	22.2222	38.8889	11.3151		27.7778	27.7778	12.1007		5.55555	33.3333	11.033
7	0	16.6667	33.3333	11.5799		11.1111	33.3333	10.3342		0	22.2222	10
18	0	22.2222	22.2222	9.7526		33.3333	33.3333	13.3116		5.55555	11.1111	8.6415
25	0	11.1111	16.6667	11.9401		11.1111	11.1111	10.7942		38.8889	22.2222	12.3047
30	0	11.1111	27.7778	9.62675		11.1111	27.7778	9.61805		16.6667	27.7778	8.5156
56	0	0	0	5.6597		0	16.6667	6.88365		5.55555	5.55555	4.49655
57	0	44.4445	33.3333	14.0191		33.3334	16.6667	11.5277		38.8889	16.6667	11.289
60	0	11.1111	16.6667	5.76825		0	5.55555	4.53995		0	16.6667	4.40105
62	0	16.6667	38.8889	14.9697		22.2222	38.8889	14.6051		22.2222	27.7778	12.6519
63	0	16.6667	33.3333	12.092		16.6667	22.2222	14.8394		27.7778	22.2222	10.7422
64	0	33.3333	38.8889	16.1936		22.2222	38.8889	12.4175		11.1111	33.3333	10.1562
66	0	16.6667	5.55555	9.98265		11.1111	16.6667	10.7118		0	5.55555	8.9844
67	0	0	22.2222	8.99305		0	16.6667	9.18405		0	27.7778	9.7613
77	0	11.1111	16.6667	10.7639		11.1111	16.6667	7.7387		11.1111	16.6667	8.10765
80	0	5.55555	16.6667	7.53475		0	33.3333	10.5426		0	33.3333	11.0721
81	0	0	5.55555	4.04945		0	5.55555	7.48695		11.1111	11.1111	7.72565
85	0	5.55555	16.6667	7.24395		0	16.6667	7.85155		0	16.6667	7.092
86	0	55.5556	33.3333	12.9644		11.1111	27.7778	14.7786		11.1111	27.7778	11.7578
87	0	0	5.55555	5.95055		5.55555	11.1111	7.73005		0	5.55555	5.95055
88	0	44.4445	33.3333	13.6068		5.55555	27.7778	11.5625		33.3333	22.2222	12.2309
1	1	5.55555	38.8889	12.448		5.55555	5.55555	6.8403		0	16.6667	11.0677
4	1	5.55555	11.1111	8.6849		5.55555	5.55555	7.71265		11.1111	11.1111	8.78035
8	1	0	22.2222	7.97745		11.1111	16.6667	9.47915		5.55555	16.6667	8.4158
27	1	5.55555	16.6667	11.2544		16.6667	22.2222	9.11455		0	16.6667	9.171
37	1	0	0	1.9314		11.1111	16.6667	5.70745		0	5.55555	4.83075
38	1	16.6667	22.2222	12.3438		27.7778	33.3333	14.1146		5.55555	22.2222	11.5538
51	1	22.2222	33.3333	13.9193		61.1112	22.2222	14.2882		22.2222	22.2222	13.5373
68	1	0	11.1111	7.5		0	0	5.2778		0	0	5.5599
69	1	5.55555	33.3333	15.2995		27.7778	22.2222	15.0174		22.2222	27.7778	14.4444
70	1	16.6667	22.2222	9.63975		5.55555	16.6667	6.15455		11.1111	22.2222	9.6311
71	1	11.1111	33.3333	10.8333		11.1111	22.2222	12.6867		11.1111	27.7778	9.14495
74	1	27.7778	16.6667	8.8498		0	11.1111	6.6276		0	5.55555	4.6137
82	1	0	11.1111	5.9028		11.1111	27.7778	11.5235		11.1111	27.7778	11.5235
12	2	11.1111	16.6667	9.9306		38.8889	16.6667	12.3308		16.6667	5.55555	6.99215
13	2	0	5.55555	6.61025		0	0	4.579		5.55555	5.55555	4.11025
17	2	5.55555	11.1111	8.8802		11.1111	11.1111	9.42275		5.55555	11.1111	7.00955
20	2	0	22.2222	6.3672		22.2222	11.1111	10.2387		22.2222	11.1111	10.2387
50	2	11.1111	11.1111	8.80645		11.1111	11.1111	9.89585		16.6667	16.6667	9.6311
54	2	0	0	4.6007		0	5.55555	5.63805		0	5.55555	4.0538
61	2	33.3333	16.6667	11.9835		0	11.1111	8.2899		11.1111	11.1111	9.7526
65	2	0	5.55555	8.38105		0	0	6.27605		0	16.6667	7.4349
72	2	5.55555	5.55555	7.67795		11.1111	11.1111	8.7066		5.55555	5.55555	5.32985
73	2	0	16.6667	7.092		5.55555	11.1111	6.94445		5.55555	5.55555	7.704
76	2	5.55555	5.55555	4.74395		11.1111	5.55555	5.2691		11.1111	5.55555	4.15365
78	2	16.6667	16.6667	4.9349		0	5.55555	3.90195		0	11.1111	5.06075
83	2	11.1111	16.6667	7.1875		16.6667	16.6667	7.91665		22.2222	11.1111	5.1953

## Sheet: Fully-Automated Protocol
Legend: Status 0 = non diabetes control; 1 = diabetes without dsp; 2 = diabetes with dsp;
note: all values are bilateral averages obtained from averaging the value of the left and right eye
		Rater 1 Exam 1				Rater 1 Exam 2				Rater 2
ID	Status	CNBD	CNFD	CNFL		CNBD	CNFD	CNFL		CNBD	CNFD	CNFL
5	0	27.7778	44.4444	15.3603		44.4445	33.3333	14.3446		11.1111	38.8889	13.3854
7	0	33.3333	33.3333	11.8446		11.1111	27.7778	13.3377		5.55555	16.6667	12.6606
18	0	27.7778	27.7778	11.3369		33.3333	27.7778	14.0191		27.7778	22.2222	10.638
25	0	27.7778	22.2222	14.8914		27.7778	33.3333	13.3637		38.8889	38.8889	14.8611
30	0	16.6667	33.3333	12.9167		5.55555	27.7778	10.3039		5.55555	27.7778	10.1172
56	0	22.2222	27.7778	10.9635		11.1111	27.7778	10.8507		11.1111	16.6667	8.36805
57	0	44.4445	33.3333	15.9809		50	22.2222	14.1059		55.5556	22.2222	12.6562
60	0	16.6667	22.2222	6.7578		0	5.55555	5.4948		0	16.6667	6.5365
62	0	22.2222	38.8889	16.0633		55.5555	44.4445	15.434		27.7778	22.2222	14.2839
63	0	44.4445	33.3333	14.5139		38.8889	27.7778	15.9201		38.8889	27.7778	14.8047
64	0	38.8889	38.8889	16.7144		22.2222	38.8889	13.6675		5.55555	33.3333	11.5321
66	0	11.1111	11.1111	11.5929		22.2222	11.1111	11.9574		0	11.1111	10.9765
67	0	11.1111	22.2222	11.9878		5.55555	22.2222	11.6407		22.2222	22.2222	11.6146
77	0	44.4445	27.7778	12.2092		22.2222	22.2222	8.92795		22.2222	22.2222	8.96265
80	0	22.2222	27.7778	12.1441		16.6667	27.7778	13.1728		16.6667	27.7778	13.1728
81	0	11.1111	27.7778	9.30125		11.1111	16.6667	8.9974		11.1111	16.6667	8.9974
85	0	5.55555	22.2222	8.91495		16.6667	22.2222	8.54165		0	16.6667	7.092
86	0	33.3333	33.3333	13.8455		27.7778	27.7778	15.7205		16.6667	27.7778	12.6389
87	0	11.1111	11.1111	7.6823		0	5.55555	8.70225		11.1111	11.1111	7.6823
88	0	27.7778	22.2222	15.5122		5.55555	22.2222	12.6823		16.6667	27.7778	13.138
1	1	5.55555	38.8889	12.448		5.55555	11.1111	10.6076		5.55555	16.6667	11.6189
4	1	16.6667	22.2222	10.2517		11.1111	16.6667	10.8985		11.1111	16.6667	9.809
8	1	5.55555	33.3333	11.3238		16.6667	22.2222	10.7899		5.55555	22.2222	9.55295
27	1	5.55555	16.6667	11.9879		22.2222	22.2222	12.6737		11.1111	16.6667	11.3238
37	1	0	16.6667	7.079		0	5.55555	7.40015		0	5.55555	5.6988
38	1	22.2222	27.7778	14.5138		22.2222	38.8889	15.3255		5.55555	27.7778	12.5694
51	1	38.8889	27.7778	15.9201		61.1112	22.2222	14.7135		61.1112	27.7778	14.9046
68	1	16.6667	16.6667	8.36375		0	11.1111	7.092		0	5.55555	6.87935
69	1	50	44.4444	19.4618		33.3333	33.3333	16.5365		33.3333	27.7778	15.7466
70	1	16.6667	27.7778	12.665		22.2222	33.3333	14.0495		5.55555	16.6667	10.9635
71	1	11.1111	33.3333	12.4653		11.1111	27.7778	13.5851		5.55555	27.7778	11.0287
74	1	50	27.7778	12.0312		0	16.6667	9.13195		0	5.55555	8.17275
82	1	11.1111	27.7778	10.0607		11.1111	44.4445	13.3333		22.2222	38.8889	13.3247
12	2	11.1111	22.2222	11.1762		38.8889	16.6667	12.3308		5.55555	5.55555	9.38365
13	2	0	5.55555	8.73265		0	11.1111	8.06855		0	11.1111	8.06855
17	2	5.55555	16.6667	9.362		27.7778	22.2222	9.97395		5.55555	27.7778	9.7526
20	2	22.2222	22.2222	8.36805		33.3333	16.6667	9.90885		33.3333	16.6667	9.90885
50	2	33.3333	27.7778	12.066		11.1111	11.1111	8.7891		16.6667	16.6667	9.6311
54	2	0	5.55555	5.65975		0	11.1111	5.67275		0	11.1111	4.3446
61	2	38.8889	22.2222	12.2353		16.6667	22.2222	9.01905		16.6667	16.6667	10.1649
65	2	5.55555	11.1111	10.6598		0	11.1111	8.91925		0	11.1111	8.59375
72	2	22.2222	16.6667	11.7925		11.1111	11.1111	10.3906		5.55555	5.55555	8.34635
73	2	0	33.3333	11.4583		5.55555	27.7778	10.7378		0	16.6667	9.50955
76	2	5.55555	11.1111	7.5651		5.55555	5.55555	6.3542		0	5.55555	6.1936
78	2	22.2222	16.6667	6.4019		0	16.6667	6.0547		0	16.6667	6.7144
83	2	5.55555	16.6667	9.0278		33.3333	22.2222	9.4184		33.3333	22.2222	8.04685
